# Supplementary material for: High Oxygen Does Not Increase Reperfusion Injury Assessed with Lipid Peroxidation Biomarkers after Cardiac Arrest: A Post Hoc Analysis of the COMACARE Trial
Source: J Clin Med. 2021 Sep 17;10(18):4226. doi: 10.3390/jcm10184226 (PMC8471647; doi:10.3390/jcm10184226)
Supplement: Supplementary file 1 [file jcm-10-04226-s001.zip]

Archive with 1 entries (1 files):
- jcm-1365945-Supplementary.pdf
